# Supplementary material for: Phytol and Heptacosane Are Possible Tools to Overcome Multidrug Resistance in an In Vitro Model of Acute Myeloid Leukemia
Source: Pharmaceuticals (Basel). 2022 Mar 15;15(3):356. doi: 10.3390/ph15030356 (PMC8952646; doi:10.3390/ph15030356)
Supplement: Supplementary file 1 [file pharmaceuticals-15-00356-s001.zip]

Archive with 1 entries (1 files):
- pharmaceuticals-1621430-supplementary.pdf
